# Supplementary material for: Relative extended haplotype homozygosity signals across breeds reveal dairy and beef specific signatures of selection
Source: Genet Sel Evol. 2015 Apr 2;47(1):25. doi: 10.1186/s12711-015-0113-9 (PMC4383072; doi:10.1186/s12711-015-0113-9)
Supplement: Additional file 1: Figures S1, S2, S3, S4 and S5. — Genome-wide map of P-values for core haplotypes for Italian Holstein, Italian Brown, Italian Simmental, Marchigiana and Piedmontese breeds, respectively. The file is a .zip compressed document including five .tiff images i.e. Figures S1, S2, S3, S4 and S5 that show the genome-wide map of P-values for core haplotypes with a frequency higher than 0.25 for Italian Holstein (HOL), Italian Brown (BRW), Italian Simmental (SIM), Marchigiana (MAR) and Piedmontese (PIE) breeds, respectively. Dashed lines represent the cut-off level of 0.01. [file 12711_2015_113_MOESM1_ESM.xls]

## Sheet: DairyHaplo
Chr	PosStart	PosEnd	Breeds
1	3467664	3707568	FRI,PRI
1	50531108	50586006	FRI,PRI
1	39933731	40150878	BRU,PRI
1	42082817	42301090	BRU,PRI
1	55268432	55468479	BRU,PRI
1	56871051	56985080	BRU,PRI
1	59718967	59825122	BRU,PRI
1	66684196	66797203	BRU,PRI
1	62605232	62813297	BRU,FRI,PRI
1	64787544	64853866	BRU,FRI
1	137063140	137136871	BRU,FRI
2	135897735	136291625	FRI,PRI
2	137654937	137733901	FRI,PRI
2	25093658	25213239	BRU,PRI
2	75682983	75762863	BRU,PRI
2	76334243	76788528	BRU,PRI
2	78009239	78151466	BRU,PRI
2	116797851	116935081	BRU,PRI
2	62216873	62402576	BRU,FRI,PRI
2	124643623	124741363	BRU,FRI
3	73006431	73094696	FRI,PRI
3	71519798	71764305	BRU,PRI
3	94699516	94753074	BRU,PRI
3	127849487	127908630	BRU,PRI
3	52759353	53136127	BRU,FRI,PRI
3	91373115	91470062	BRU,FRI
4	51340190	51406257	FRI,PRI
4	105308830	105729782	FRI,PRI
4	46050086	46474987	BRU,PRI
4	49036514	49185604	BRU,PRI
4	35804527	36086681	BRU,FRI,PRI
4	9799429	10009286	BRU,FRI
4	59971946	60151725	BRU,FRI
4	66610877	66698066	BRU,FRI
4	102346046	102527282	BRU,FRI
5	69948867	70361671	FRI,PRI
5	27244976	27433605	BRU,PRI
5	101979583	102184661	BRU,FRI
5	104477432	104577453	BRU,FRI
6	119163108	119241600	FRI,PRI
6	33967453	34135837	BRU,PRI
6	84955932	85083236	BRU,FRI
6	89106704	89569786	BRU,FRI
7	41816551	41937786	FRI,PRI
7	39401542	39651672	BRU,PRI
7	40248554	40308074	BRU,PRI
7	42229743	42409568	BRU,PRI
7	26038459	26131820	BRU,FRI
7	47075416	47251262	BRU,FRI
7	54673759	54816890	BRU,FRI
7	72612152	72791702	BRU,FRI
8	60721534	60945964	BRU,FRI,PRI
9	93608901	93844871	FRI,PRI
9	29601392	29860448	BRU,PRI
9	94734863	94962745	BRU,FRI,PRI
9	25735288	25961315	BRU,FRI
9	36310817	36408576	BRU,FRI
10	37675399	38292369	FRI,PRI
10	33887031	34109565	BRU,PRI
10	35049076	35274738	BRU,PRI
10	105617317	105762611	BRU,PRI
11	9204438	9430781	BRU,PRI
11	20439308	20558906	BRU,FRI,PRI
11	28909667	29187343	BRU,FRI,PRI
11	3298307	3553385	BRU,FRI
11	27594724	27778028	BRU,FRI
11	33691154	33989536	BRU,FRI
12	16279670	16790491	FRI,PRI
12	44796634	44899082	BRU,PRI
12	57006576	57219963	BRU,PRI
12	74684913	74879287	BRU,PRI
12	28054851	28633388	BRU,FRI
12	59590934	59636306	BRU,FRI
13	68335037	68512252	FRI,PRI
13	84147827	84308517	FRI,PRI
13	42319206	42633510	BRU,FRI
13	46109474	46222328	BRU,FRI
14	10369145	10438792	FRI,PRI
15	36502708	36797454	FRI,PRI
15	14244889	14339379	BRU,PRI
15	14969544	15105677	BRU,PRI
15	32903873	32947986	BRU,PRI
15	10358173	10538311	BRU,FRI
15	33243927	33361755	BRU,FRI
16	6482837	6703995	FRI,PRI
16	14097243	14323731	BRU,PRI
16	41384834	41611770	BRU,PRI
16	23425355	23593629	BRU,FRI
17	20002244	20056776	FRI,PRI
17	59289360	59419578	FRI,PRI
17	61149711	61284564	FRI,PRI
17	7358997	7505805	BRU,FRI
19	19918331	19966947	BRU,PRI
19	35440883	35723060	BRU,PRI
19	53805316	54108417	BRU,FRI
20	47521148	47747150	FRI,PRI
20	51840320	52263553	FRI,PRI
20	73359085	73410224	FRI,PRI
20	10063423	10137866	BRU,FRI
20	24165456	24260290	BRU,FRI
20	28126087	28288591	BRU,FRI
21	989879	1017655	FRI,PRI
21	822327	913752	BRU,PRI
21	10800780	10948738	BRU,PRI
21	47992702	48174743	BRU,PRI
21	48293289	48373855	BRU,PRI
21	7177723	7481332	BRU,FRI
21	34162311	34493659	BRU,FRI
22	6037218	6201774	FRI,PRI
22	59521228	59628616	BRU,PRI
22	60993186	61085273	BRU,PRI
22	24510244	24558338	BRU,FRI
24	4079144	4166030	FRI,PRI
24	64240936	64870826	BRU,PRI
25	40490200	40554122	FRI,PRI
25	26019708	26189075	BRU,PRI
25	776908	972176	BRU,FRI
26	22648914	22772480	BRU,PRI
26	44946208	45055709	BRU,PRI
27	11067990	11699782	BRU,FRI,PRI
29	41472251	41587642	FRI,PRI
29	48065513	48129249	BRU,FRI
29	48548683	48696540	BRU,FRI

## Sheet: BeefHaplo
Chr	PosStart	PosEnd	Breeds
1	53671558	53907611	MAR,PIE
1	105550689	105805549	MAR,PIE
1	113617698	113855361	MAR,PIE
1	114072349	114148559	MAR,PIE
1	140036560	140146316	MAR,PIE
1	148854019	148911804	MAR,PIE
1	151811203	152066436	MAR,PIE
1	40904129	41042736	MAR,PIE,PRI
1	109285797	109547035	MAR,PRI
1	156746566	156888626	MAR,PRI
1	118692413	118800636	PIE,PRI
1	142970397	143049926	PIE,PRI
2	58185443	58310489	MAR,PIE
2	67934577	68006156	MAR,PIE
2	90512023	90639724	MAR,PIE
2	117849426	117902648	MAR,PIE
2	23107059	23474880	MAR,PIE,PRI
2	54772880	54857101	MAR,PRI
2	71449760	71575538	MAR,PRI
2	105251556	105726486	MAR,PRI
2	120596572	120709808	MAR,PRI
2	38125358	38338455	PIE,PRI
2	42865791	43001838	PIE,PRI
2	76927413	77207679	PIE,PRI
3	6580370	6630600	MAR,PIE
3	30369131	30453424	MAR,PIE
3	56573833	56699329	MAR,PIE
3	41821887	41868770	MAR,PRI
3	51708133	51965450	MAR,PRI
3	60480983	60645183	MAR,PRI
3	61444602	61557632	MAR,PRI
3	39299240	39366504	PIE,PRI
3	45032184	45181404	PIE,PRI
3	115266242	115479209	PIE,PRI
3	126799766	126946319	PIE,PRI
4	63823204	63995738	MAR,PIE
4	99054351	99134956	MAR,PIE
4	44896411	45132831	MAR,PIE,PRI
4	93400260	93475761	MAR,PIE,PRI
4	33044815	33179798	MAR,PRI
4	99608627	99675003	MAR,PRI
4	118183822	118243171	MAR,PRI
4	28239397	28345672	PIE,PRI
4	30934595	31231342	PIE,PRI
4	47794574	48069816	PIE,PRI
5	2996119	3320425	MAR,PIE
5	7305175	7473431	MAR,PIE
5	94578773	94754417	MAR,PIE
5	111966636	112095207	MAR,PIE
5	118077438	118185119	MAR,PRI
5	17293647	17390411	PIE,PRI
5	39837554	39943546	PIE,PRI
5	64833595	64903236	PIE,PRI
6	37704776	38420475	MAR,PIE
6	41653747	41735031	MAR,PIE
6	51985424	52326213	MAR,PIE
6	52438316	52546394	MAR,PIE
6	39108081	39223438	MAR,PIE,PRI
6	42157836	42321331	MAR,PRI
6	45267009	45334396	MAR,PRI
6	46429904	46522537	MAR,PRI
6	68624366	68821617	MAR,PRI
6	19484683	19635120	PIE,PRI
6	46232009	46340972	PIE,PRI
7	11766690	12329978	MAR,PIE
7	42604465	42765270	PIE,PRI
7	58666782	59277389	PIE,PRI
8	43021865	43133293	MAR,PRI
8	41794681	41954330	PIE,PRI
8	52359848	52481769	PIE,PRI
8	76701782	76825889	PIE,PRI
8	106207580	106259902	PIE,PRI
8	107599212	107959587	PIE,PRI
8	109388908	109445777	PIE,PRI
9	90796432	91011840	MAR,PIE
9	52410198	52588470	PIE,PRI
9	57185607	57318412	PIE,PRI
9	70378982	70578277	PIE,PRI
9	87221267	87371795	PIE,PRI
10	60520416	60756095	MAR,PIE
10	45776466	45878246	PIE,PRI
11	22774051	22874490	PIE,PRI
12	54506969	54600868	MAR,PIE
12	57253925	57426223	MAR,PIE
12	43320652	43505390	MAR,PRI
12	41640972	42177433	PIE,PRI
13	48356628	48493759	MAR,PIE
13	66822708	66922615	MAR,PIE
13	49496795	50112094	MAR,PRI
13	35460639	35665504	PIE,PRI
13	48808021	49007659	PIE,PRI
14	61543945	61618240	MAR,PIE
14	236533	281533	MAR,PRI
14	21237728	21540830	MAR,PRI
14	25288715	25455255	MAR,PRI
14	55465404	55603923	PIE,PRI
15	55887420	55971210	PIE,PRI
15	63525959	63631263	PIE,PRI
16	52731193	53012500	MAR,PIE,PRI
16	33615367	33805393	MAR,PRI
16	27691034	27774583	PIE,PRI
16	53554012	53737751	PIE,PRI
17	6368636	6424255	MAR,PRI
17	57076473	57246391	MAR,PRI
17	5909776	6063247	PIE,PRI
17	16296186	16487852	PIE,PRI
18	52235553	52396289	MAR,PRI
18	34401348	34450214	PIE,PRI
18	62533851	62699375	PIE,PRI
19	26280044	26353559	MAR,PIE
19	52792369	52835792	MAR,PIE
20	54837745	54989738	MAR,PIE
20	36051277	36232608	MAR,PRI
20	49325672	49510402	MAR,PRI
20	49535415	49593048	MAR,PRI
20	25295736	25443483	PIE,PRI
20	53468673	53635734	PIE,PRI
21	13711256	13788120	MAR,PIE
21	33037029	33267181	MAR,PIE,PRI
21	45526573	45650081	MAR,PRI
22	31464128	31589748	MAR,PIE
22	58055259	58127887	MAR,PRI
22	58677333	59048896	MAR,PRI
22	33198028	33318355	PIE,PRI
23	11896039	11964460	MAR,PIE
23	43057670	43194847	PIE,PRI
24	27900140	28071363	MAR,PIE
24	29120620	29217172	MAR,PRI
24	31390052	31627031	MAR,PRI
24	47027278	47192184	PIE,PRI
25	40999191	41108924	MAR,PRI
26	6930049	7057528	MAR,PIE
26	49020866	49198669	MAR,PIE
26	44129543	44210365	MAR,PRI
26	44321380	44399074	MAR,PRI
26	42802841	42943733	PIE,PRI
27	18867588	19010999	MAR,PRI
27	23013799	23444452	MAR,PRI
27	14157360	14415472	PIE,PRI
28	39083946	39177410	PIE,PRI
29	44033657	44193317	MAR,PIE
29	10278512	10451993	PIE,PRI

## Sheet: DairyGenes
BTAU	IntStart	IntEnd	Breeds	GeneStart	GeneEnd	Genes
1	3318603	3589828	FRI,PRI	3467664	3707568	ENSBTAG00000017839
1	3666204	3668493	FRI,PRI	3467664	3707568	ENSBTAG00000004530
1	50453026	50679627	FRI,PRI	50531108	50586006	ENSBTAG00000000088
1	55243477	55368275	BRU,PRI	55268432	55468479	ENSBTAG00000018397
1	55414247	55469452	BRU,PRI	55268432	55468479	ENSBTAG00000005787
1	56981014	57099158	BRU,PRI	56871051	56985080	ENSBTAG00000014441
1	59760883	59777015	BRU,PRI	59718967	59825122	ENSBTAG00000011921
1	59809712	60113554	BRU,PRI	59718967	59825122	ENSBTAG00000011928
1	66745266	66989893	BRU,PRI	66684196	66797203	ENSBTAG00000001918
1	137055669	137101887	BRU,FRI	137063140	137136871	ENSBTAG00000031078
1	137124546	137187980	BRU,FRI	137063140	137136871	ENSBTAG00000007014
2	62257755	62259073	BRU,FRI,PRI	62216873	62402576	ENSBTAG00000039437
2	76572177	76633850	BRU,PRI	76334243	76788528	ENSBTAG00000007765
2	76684607	76955542	BRU,PRI	76334243	76788528	ENSBTAG00000019781
2	124701892	124737169	BRU,FRI	124643623	124741363	ENSBTAG00000020671
2	135804080	135928986	FRI,PRI	135897735	136291625	ENSBTAG00000002977
2	135965099	136316055	FRI,PRI	135897735	136291625	ENSBTAG00000040215
2	137645392	137657823	FRI,PRI	137654937	137733901	ENSBTAG00000007996
2	137667516	137669399	FRI,PRI	137654937	137733901	ENSBTAG00000005140
2	137696766	137732528	FRI,PRI	137654937	137733901	ENSBTAG00000044136
3	52722146	52841037	BRU,FRI,PRI	52759353	53136127	ENSBTAG00000018010
3	52892106	52932245	BRU,FRI,PRI	52759353	53136127	ENSBTAG00000007842
3	53125719	53275046	BRU,FRI,PRI	52759353	53136127	ENSBTAG00000003245
3	71521009	71640040	BRU,PRI	71519798	71764305	ENSBTAG00000017419
3	71644564	71911518	BRU,PRI	71519798	71764305	ENSBTAG00000017411
4	9770527	9809829	BRU,FRI	9799429	10009286	ENSBTAG00000002750
4	9810396	9965250	BRU,FRI	9799429	10009286	ENSBTAG00000034936
4	9977065	10000493	BRU,FRI	9799429	10009286	ENSBTAG00000034905
4	10006504	10013936	BRU,FRI	9799429	10009286	ENSBTAG00000021996
4	46044005	46098953	BRU,PRI	46050086	46474987	ENSBTAG00000014171
4	46135390	46149492	BRU,PRI	46050086	46474987	ENSBTAG00000003783
4	46149706	46169948	BRU,PRI	46050086	46474987	ENSBTAG00000003784
4	46175898	46190073	BRU,PRI	46050086	46474987	ENSBTAG00000006876
4	46224677	46260820	BRU,PRI	46050086	46474987	ENSBTAG00000009296
4	46289508	46667915	BRU,PRI	46050086	46474987	ENSBTAG00000003658
4	46373990	46449541	BRU,PRI	46050086	46474987	ENSBTAG00000033227
4	49063869	49099867	BRU,PRI	49036514	49185604	ENSBTAG00000019794
4	51269955	51359880	FRI,PRI	51340190	51406257	ENSBTAG00000006732
4	59823270	60032232	BRU,FRI	59971946	60151725	ENSBTAG00000038334
4	102344499	102384099	BRU,FRI	102346046	102527282	ENSBTAG00000013953
4	102394954	102488651	BRU,FRI	102346046	102527282	ENSBTAG00000013976
4	102497753	102511851	BRU,FRI	102346046	102527282	ENSBTAG00000001576
4	102511738	102517214	BRU,FRI	102346046	102527282	ENSBTAG00000001773
4	102522670	102548004	BRU,FRI	102346046	102527282	ENSBTAG00000017905
4	105223056	105348908	FRI,PRI	105308830	105729782	ENSBTAG00000015802
4	105443849	105494118	FRI,PRI	105308830	105729782	ENSBTAG00000001658
5	27178147	27248910	BRU,PRI	27244976	27433605	ENSBTAG00000014375
5	69971324	70037951	FRI,PRI	69948867	70361671	ENSBTAG00000011525
5	70106087	70192477	FRI,PRI	69948867	70361671	ENSBTAG00000003239
5	70198355	70207785	FRI,PRI	69948867	70361671	ENSBTAG00000011883
5	70231709	70232259	FRI,PRI	69948867	70361671	ENSBTAG00000008020
5	70246780	70259746	FRI,PRI	69948867	70361671	ENSBTAG00000009904
5	70321420	70435733	FRI,PRI	69948867	70361671	ENSBTAG00000011392
5	101976185	101979729	BRU,FRI	101979583	102184661	ENSBTAG00000012370
5	102024038	102024673	BRU,FRI	101979583	102184661	ENSBTAG00000008352
5	102036457	102037536	BRU,FRI	101979583	102184661	ENSBTAG00000008351
5	102049941	102050962	BRU,FRI	101979583	102184661	ENSBTAG00000026610
5	102056201	102068572	BRU,FRI	101979583	102184661	ENSBTAG00000014759
5	102087362	102088038	BRU,FRI	101979583	102184661	ENSBTAG00000030503
5	102089922	102090327	BRU,FRI	101979583	102184661	ENSBTAG00000030504
5	102123642	102189049	BRU,FRI	101979583	102184661	ENSBTAG00000019722
5	104407694	104504644	BRU,FRI	104477432	104577453	ENSBTAG00000008989
5	104517998	104578570	BRU,FRI	104477432	104577453	ENSBTAG00000008721
6	89128509	89177449	BRU,FRI	89106704	89569786	ENSBTAG00000016290
6	89193885	89220017	BRU,FRI	89106704	89569786	ENSBTAG00000012397
6	89379718	89722590	BRU,FRI	89106704	89569786	ENSBTAG00000002348
6	119128551	119278922	FRI,PRI	119163108	119241600	ENSBTAG00000017296
7	25883116	26039199	BRU,FRI	26038459	26131820	ENSBTAG00000006797
7	26058575	26107892	BRU,FRI	26038459	26131820	ENSBTAG00000002882
7	39479857	39483534	BRU,PRI	39401542	39651672	ENSBTAG00000039706
7	39495504	39496018	BRU,PRI	39401542	39651672	ENSBTAG00000038862
7	39503769	39504713	BRU,PRI	39401542	39651672	ENSBTAG00000024713
7	39616249	39619332	BRU,PRI	39401542	39651672	ENSBTAG00000038808
7	39640119	39642218	BRU,PRI	39401542	39651672	ENSBTAG00000040342
7	40267550	40269946	BRU,PRI	40248554	40308074	ENSBTAG00000039484
7	40282537	40283493	BRU,PRI	40248554	40308074	ENSBTAG00000039930
7	40289217	40289642	BRU,PRI	40248554	40308074	ENSBTAG00000030735
7	40294381	40297035	BRU,PRI	40248554	40308074	ENSBTAG00000027911
7	41840282	41841733	FRI,PRI	41816551	41937786	ENSBTAG00000016065
7	41854535	41867337	FRI,PRI	41816551	41937786	ENSBTAG00000024809
7	41880968	41891626	FRI,PRI	41816551	41937786	ENSBTAG00000030711
7	42115902	42411300	BRU,PRI	42229743	42409568	ENSBTAG00000003018
7	42157532	42363197	BRU,PRI	42229743	42409568	ENSBTAG00000019767
7	42162367	42826975	BRU,PRI	42229743	42409568	ENSBTAG00000030839
7	42232540	42247459	BRU,PRI	42229743	42409568	ENSBTAG00000016072
7	42264815	42269055	BRU,PRI	42229743	42409568	ENSBTAG00000039372
7	42283108	42287781	BRU,PRI	42229743	42409568	ENSBTAG00000039355
7	42289355	42293096	BRU,PRI	42229743	42409568	ENSBTAG00000010772
7	42298218	42304057	BRU,PRI	42229743	42409568	ENSBTAG00000002098
7	42307052	42312556	BRU,PRI	42229743	42409568	ENSBTAG00000002100
7	42326045	42333029	BRU,PRI	42229743	42409568	ENSBTAG00000016648
7	42339006	42358409	BRU,PRI	42229743	42409568	ENSBTAG00000015050
7	42359052	42372936	BRU,PRI	42229743	42409568	ENSBTAG00000015051
7	42384264	42387028	BRU,PRI	42229743	42409568	ENSBTAG00000027357
7	42388349	42396257	BRU,PRI	42229743	42409568	ENSBTAG00000014349
7	54718531	54718890	BRU,FRI	54673759	54816890	ENSBTAG00000027566
7	54726325	54727277	BRU,FRI	54673759	54816890	ENSBTAG00000007140
9	25867086	25869767	BRU,FRI	25735288	25961315	ENSBTAG00000034195
9	25956686	25963279	BRU,FRI	25735288	25961315	ENSBTAG00000026704
9	29634233	29651620	BRU,PRI	29601392	29860448	ENSBTAG00000021587
9	29656730	29660515	BRU,PRI	29601392	29860448	ENSBTAG00000033803
9	29712498	29832602	BRU,PRI	29601392	29860448	ENSBTAG00000004394
9	36314518	36412508	BRU,FRI	36310817	36408576	ENSBTAG00000020018
9	94757739	94798344	BRU,FRI,PRI	94734863	94962745	ENSBTAG00000012674
10	33851657	33929916	BRU,PRI	33887031	34109565	ENSBTAG00000021872
10	35114017	35129289	BRU,PRI	35049076	35274738	ENSBTAG00000002006
10	35272363	35332774	BRU,PRI	35049076	35274738	ENSBTAG00000012015
10	37624085	37681529	FRI,PRI	37675399	38292369	ENSBTAG00000008868
10	37656533	37817943	FRI,PRI	37675399	38292369	ENSBTAG00000005663
10	37685681	37709466	FRI,PRI	37675399	38292369	ENSBTAG00000004079
10	37718532	37723876	FRI,PRI	37675399	38292369	ENSBTAG00000031987
10	37727870	37731034	FRI,PRI	37675399	38292369	ENSBTAG00000005661
10	37750929	37794985	FRI,PRI	37675399	38292369	ENSBTAG00000031983
10	37799360	37804704	FRI,PRI	37675399	38292369	ENSBTAG00000031981
10	37903549	37922245	FRI,PRI	37675399	38292369	ENSBTAG00000031976
10	37941407	37944263	FRI,PRI	37675399	38292369	ENSBTAG00000039789
10	37947566	37972094	FRI,PRI	37675399	38292369	ENSBTAG00000003754
10	37973848	37988963	FRI,PRI	37675399	38292369	ENSBTAG00000005751
10	37995248	38084359	FRI,PRI	37675399	38292369	ENSBTAG00000006470
10	38137317	38287693	FRI,PRI	37675399	38292369	ENSBTAG00000021087
10	105491351	105654749	BRU,PRI	105617317	105762611	ENSBTAG00000010906
11	3331023	3370703	BRU,FRI	3298307	3553385	ENSBTAG00000005892
11	3396899	3475121	BRU,FRI	3298307	3553385	ENSBTAG00000006744
11	9229418	9232124	BRU,PRI	9204438	9430781	ENSBTAG00000007947
11	9369256	9407170	BRU,PRI	9204438	9430781	ENSBTAG00000006150
11	20451579	20485448	BRU,FRI,PRI	20439308	20558906	ENSBTAG00000013923
11	27706884	27769436	BRU,FRI	27594724	27778028	ENSBTAG00000000223
11	28886276	29130538	BRU,FRI,PRI	28909667	29187343	ENSBTAG00000007508
11	33595241	34356249	BRU,FRI	33691154	33989536	ENSBTAG00000024021
12	28111800	28224666	BRU,FRI	28054851	28633388	ENSBTAG00000011597
12	28324936	28325622	BRU,FRI	28054851	28633388	ENSBTAG00000023279
12	28374684	28383503	BRU,FRI	28054851	28633388	ENSBTAG00000007500
12	28390724	28413343	BRU,FRI	28054851	28633388	ENSBTAG00000000993
12	28415184	28466860	BRU,FRI	28054851	28633388	ENSBTAG00000000988
12	28469900	28478881	BRU,FRI	28054851	28633388	ENSBTAG00000026384
12	28547927	28745560	BRU,FRI	28054851	28633388	ENSBTAG00000006771
12	74587098	74981713	BRU,PRI	74684913	74879287	ENSBTAG00000010672
13	42194708	42368808	BRU,FRI	42319206	42633510	ENSBTAG00000032704
13	42321414	42324108	BRU,FRI	42319206	42633510	ENSBTAG00000032687
13	42342090	42346014	BRU,FRI	42319206	42633510	ENSBTAG00000000598
13	42596207	42668684	BRU,FRI	42319206	42633510	ENSBTAG00000040147
13	68314059	68337027	FRI,PRI	68335037	68512252	ENSBTAG00000000660
13	68343975	68438545	FRI,PRI	68335037	68512252	ENSBTAG00000004039
13	84201540	84204615	FRI,PRI	84147827	84308517	ENSBTAG00000038529
13	84220765	84227760	FRI,PRI	84147827	84308517	ENSBTAG00000017524
15	14243418	14257066	BRU,PRI	14244889	14339379	ENSBTAG00000040449
15	14322320	14460935	BRU,PRI	14244889	14339379	ENSBTAG00000018629
15	14581227	15098872	BRU,PRI	14969544	15105677	ENSBTAG00000044144
15	32875668	32919965	BRU,PRI	32903873	32947986	ENSBTAG00000001410
15	32929788	32952564	BRU,PRI	32903873	32947986	ENSBTAG00000016768
15	33180671	33428109	BRU,FRI	33243927	33361755	ENSBTAG00000005340
15	36589943	36593236	FRI,PRI	36502708	36797454	ENSBTAG00000001516
15	36674365	36699025	FRI,PRI	36502708	36797454	ENSBTAG00000010419
15	36719638	36878192	FRI,PRI	36502708	36797454	ENSBTAG00000005218
16	14194979	14438818	BRU,PRI	14097243	14323731	ENSBTAG00000008420
16	23316109	23537982	BRU,FRI	23425355	23593629	ENSBTAG00000013463
16	41414483	41436487	BRU,PRI	41384834	41611770	ENSBTAG00000012605
16	41463584	41491019	BRU,PRI	41384834	41611770	ENSBTAG00000007302
16	41491746	41492410	BRU,PRI	41384834	41611770	ENSBTAG00000039860
16	41524320	41549081	BRU,PRI	41384834	41611770	ENSBTAG00000009515
17	7358040	8240030	BRU,FRI	7358997	7505805	ENSBTAG00000018546
17	19984090	20002254	FRI,PRI	20002244	20056776	ENSBTAG00000005998
17	61148228	61262700	FRI,PRI	61149711	61284564	ENSBTAG00000036183
17	61163457	61163876	FRI,PRI	61149711	61284564	ENSBTAG00000037415
19	19919314	19922828	BRU,PRI	19918331	19966947	ENSBTAG00000013099
19	19923520	19942477	BRU,PRI	19918331	19966947	ENSBTAG00000013100
19	19946586	19949321	BRU,PRI	19918331	19966947	ENSBTAG00000011984
19	19950267	19977170	BRU,PRI	19918331	19966947	ENSBTAG00000011988
19	35437915	35452743	BRU,PRI	35440883	35723060	ENSBTAG00000004635
19	35462823	35478595	BRU,PRI	35440883	35723060	ENSBTAG00000025046
19	35484621	35529577	BRU,PRI	35440883	35723060	ENSBTAG00000006520
19	35535496	35544295	BRU,PRI	35440883	35723060	ENSBTAG00000006517
19	35547670	35562187	BRU,PRI	35440883	35723060	ENSBTAG00000008802
19	35562241	35573869	BRU,PRI	35440883	35723060	ENSBTAG00000008801
19	35574333	35590647	BRU,PRI	35440883	35723060	ENSBTAG00000008798
19	35594679	35665329	BRU,PRI	35440883	35723060	ENSBTAG00000003983
19	35671202	35687124	BRU,PRI	35440883	35723060	ENSBTAG00000007884
19	35688758	35700062	BRU,PRI	35440883	35723060	ENSBTAG00000004768
19	53841538	53906739	BRU,FRI	53805316	54108417	ENSBTAG00000017233
19	53923412	53939906	BRU,FRI	53805316	54108417	ENSBTAG00000015276
19	53941223	53948363	BRU,FRI	53805316	54108417	ENSBTAG00000015267
19	53948408	53969135	BRU,FRI	53805316	54108417	ENSBTAG00000015261
19	53985443	53997188	BRU,FRI	53805316	54108417	ENSBTAG00000016023
19	54000916	54013218	BRU,FRI	53805316	54108417	ENSBTAG00000016021
19	54008102	54008395	BRU,FRI	53805316	54108417	ENSBTAG00000030186
19	54017826	54058212	BRU,FRI	53805316	54108417	ENSBTAG00000016017
19	54081013	54145197	BRU,FRI	53805316	54108417	ENSBTAG00000003192
20	10004814	10108456	BRU,FRI	10063423	10137866	ENSBTAG00000001962
20	10123365	10212247	BRU,FRI	10063423	10137866	ENSBTAG00000001961
21	690737	916388	BRU,PRI	822327	913752	ENSBTAG00000027081
21	34152636	34195674	BRU,FRI	34162311	34493659	ENSBTAG00000011828
21	34275983	34289321	BRU,FRI	34162311	34493659	ENSBTAG00000000010
21	34300800	34324013	BRU,FRI	34162311	34493659	ENSBTAG00000011446
21	34409072	34419913	BRU,FRI	34162311	34493659	ENSBTAG00000006934
21	34421575	34515777	BRU,FRI	34162311	34493659	ENSBTAG00000006912
21	47725886	48259553	BRU,PRI	47992702	48174743	ENSBTAG00000019350
22	6018764	6121716	FRI,PRI	6037218	6201774	ENSBTAG00000007438
22	6146612	6231566	FRI,PRI	6037218	6201774	ENSBTAG00000009194
22	59482131	59526799	BRU,PRI	59521228	59628616	ENSBTAG00000011088
22	60996063	61011192	BRU,PRI	60993186	61085273	ENSBTAG00000010193
22	61049513	61050067	BRU,PRI	60993186	61085273	ENSBTAG00000030941
24	4050846	4088393	FRI,PRI	4079144	4166030	ENSBTAG00000012012
24	4145425	4147182	FRI,PRI	4079144	4166030	ENSBTAG00000038816
24	4154843	4160558	FRI,PRI	4079144	4166030	ENSBTAG00000009687
24	4161227	4199112	FRI,PRI	4079144	4166030	ENSBTAG00000009686
24	64228470	64270013	BRU,PRI	64240936	64870826	ENSBTAG00000007723
24	64285232	64303594	BRU,PRI	64240936	64870826	ENSBTAG00000010492
24	64405109	64412082	BRU,PRI	64240936	64870826	ENSBTAG00000035168
24	64456588	64466490	BRU,PRI	64240936	64870826	ENSBTAG00000035171
24	64477555	64487628	BRU,PRI	64240936	64870826	ENSBTAG00000035182
24	64494162	64500613	BRU,PRI	64240936	64870826	ENSBTAG00000037608
24	64513243	64518991	BRU,PRI	64240936	64870826	ENSBTAG00000007978
24	64530530	64537587	BRU,PRI	64240936	64870826	ENSBTAG00000040115
24	64547069	64733501	BRU,PRI	64240936	64870826	ENSBTAG00000038886
24	64641560	64797460	BRU,PRI	64240936	64870826	ENSBTAG00000002019
24	64710234	64752991	BRU,PRI	64240936	64870826	ENSBTAG00000038832
24	64780747	64791351	BRU,PRI	64240936	64870826	ENSBTAG00000005324
24	64787928	64789164	BRU,PRI	64240936	64870826	ENSBTAG00000038367
24	64813914	64832561	BRU,PRI	64240936	64870826	ENSBTAG00000037773
25	766590	800117	BRU,FRI	776908	972176	ENSBTAG00000016577
25	814538	817094	BRU,FRI	776908	972176	ENSBTAG00000016581
25	818444	827429	BRU,FRI	776908	972176	ENSBTAG00000016588
25	836187	839384	BRU,FRI	776908	972176	ENSBTAG00000016590
25	840620	848565	BRU,FRI	776908	972176	ENSBTAG00000026429
25	857724	916238	BRU,FRI	776908	972176	ENSBTAG00000016591
25	930591	936208	BRU,FRI	776908	972176	ENSBTAG00000016592
25	945453	950416	BRU,FRI	776908	972176	ENSBTAG00000033739
25	954871	962897	BRU,FRI	776908	972176	ENSBTAG00000016594
25	969662	991618	BRU,FRI	776908	972176	ENSBTAG00000007880
25	40453334	40571489	FRI,PRI	40490200	40554122	ENSBTAG00000017175
26	22639305	22661392	BRU,PRI	22648914	22772480	ENSBTAG00000003578
26	22661880	22744754	BRU,PRI	22648914	22772480	ENSBTAG00000003579
26	44946450	44949978	BRU,PRI	44946208	45055709	ENSBTAG00000020918
26	44961060	45075960	BRU,PRI	44946208	45055709	ENSBTAG00000010957
27	11588057	11608323	BRU,FRI,PRI	11067990	11699782	ENSBTAG00000037540
29	41473853	41501698	FRI,PRI	41472251	41587642	ENSBTAG00000021569
29	41501947	41513995	FRI,PRI	41472251	41587642	ENSBTAG00000018201
29	41515517	41526843	FRI,PRI	41472251	41587642	ENSBTAG00000018202
29	41527167	41533041	FRI,PRI	41472251	41587642	ENSBTAG00000021604
29	41550720	41555100	FRI,PRI	41472251	41587642	ENSBTAG00000021517
29	41564979	41581134	FRI,PRI	41472251	41587642	ENSBTAG00000015263
29	41581207	41590735	FRI,PRI	41472251	41587642	ENSBTAG00000015266
29	48073600	48083541	BRU,FRI	48065513	48129249	ENSBTAG00000004348
29	48083603	48107351	BRU,FRI	48065513	48129249	ENSBTAG00000022185

## Sheet: BeefGenes
BTAU	IntStart	IntEnd	Breeds	GeneStart	GeneEnd	Genes
1	105550689	105805549	MAR,PIE	105729353	105730569	ENSBTAG00000038046
1	109285797	109547035	MAR,PRI	109336963	109387041	ENSBTAG00000014960
1	114072349	114148559	MAR,PIE	114053502	114124662	ENSBTAG00000013013
1	118692413	118800636	PIE,PRI	118792380	118836148	ENSBTAG00000011267
1	148854019	148911804	MAR,PIE	148837165	148867630	ENSBTAG00000018936
1	148854019	148911804	MAR,PIE	148879215	148919856	ENSBTAG00000003148
1	151811203	152066436	MAR,PIE	151727026	151851482	ENSBTAG00000014306
1	151811203	152066436	MAR,PIE	151865428	151907185	ENSBTAG00000011876
1	151811203	152066436	MAR,PIE	151918862	151944460	ENSBTAG00000011880
1	151811203	152066436	MAR,PIE	152015504	152016208	ENSBTAG00000030585
1	156746566	156888626	MAR,PRI	156761278	156766505	ENSBTAG00000003916
1	156746566	156888626	MAR,PRI	156774534	156818436	ENSBTAG00000004891
1	156746566	156888626	MAR,PRI	156835727	156904859	ENSBTAG00000030593
2	23107059	23474880	MAR,PIE,PRI	23200974	23203382	ENSBTAG00000008015
2	23107059	23474880	MAR,PIE,PRI	23229842	23435416	ENSBTAG00000006970
2	38125358	38338455	PIE,PRI	38092617	38423492	ENSBTAG00000020654
2	54772880	54857101	MAR,PRI	54692760	55038278	ENSBTAG00000001132
2	58185443	58310489	MAR,PIE	58237199	58319942	ENSBTAG00000032257
2	67934577	68006156	MAR,PIE	68005792	68010377	ENSBTAG00000005238
2	76927413	77207679	PIE,PRI	76684607	76955542	ENSBTAG00000019781
2	76927413	77207679	PIE,PRI	76997982	77008431	ENSBTAG00000019387
2	76927413	77207679	PIE,PRI	77018913	77025959	ENSBTAG00000006059
2	105251556	105726486	MAR,PRI	105559918	105562628	ENSBTAG00000037787
2	120596572	120709808	MAR,PRI	120635419	120670826	ENSBTAG00000021327
3	41821887	41868770	MAR,PRI	41837938	41839477	ENSBTAG00000015180
3	51708133	51965450	MAR,PRI	51615384	51714514	ENSBTAG00000004422
3	51708133	51965450	MAR,PRI	51794364	51824527	ENSBTAG00000020345
3	51708133	51965450	MAR,PRI	51826655	51913084	ENSBTAG00000020344
3	56573833	56699329	MAR,PIE	56615848	56650119	ENSBTAG00000019133
3	60480983	60645183	MAR,PRI	60454777	60491523	ENSBTAG00000017595
3	60480983	60645183	MAR,PRI	60642958	60686388	ENSBTAG00000017577
3	61444602	61557632	MAR,PRI	61522442	61877592	ENSBTAG00000021376
3	115266242	115479209	PIE,PRI	115248664	115282584	ENSBTAG00000006511
3	115266242	115479209	PIE,PRI	115288018	115292001	ENSBTAG00000006510
3	115266242	115479209	PIE,PRI	115292754	115299756	ENSBTAG00000006509
3	115266242	115479209	PIE,PRI	115331024	115369427	ENSBTAG00000020510
3	115266242	115479209	PIE,PRI	115377213	115392276	ENSBTAG00000014326
3	115266242	115479209	PIE,PRI	115392483	115400741	ENSBTAG00000014325
3	115266242	115479209	PIE,PRI	115465813	115486482	ENSBTAG00000003837
3	126799766	126946319	PIE,PRI	126628403	126953277	ENSBTAG00000013253
3	126799766	126946319	PIE,PRI	126783432	126808698	ENSBTAG00000002847
3	126799766	126946319	PIE,PRI	126833436	126836414	ENSBTAG00000009093
3	126799766	126946319	PIE,PRI	126842839	126845122	ENSBTAG00000014833
3	126799766	126946319	PIE,PRI	126855372	126865615	ENSBTAG00000011543
3	126799766	126946319	PIE,PRI	126877224	126880913	ENSBTAG00000040598
4	33044815	33179798	MAR,PRI	33064636	33075159	ENSBTAG00000022552
4	33044815	33179798	MAR,PRI	33077627	33149591	ENSBTAG00000016010
4	33044815	33179798	MAR,PRI	33155221	33169217	ENSBTAG00000016014
4	44896411	45132831	MAR,PIE,PRI	44918794	45053851	ENSBTAG00000005102
4	44896411	45132831	MAR,PIE,PRI	45054272	45058122	ENSBTAG00000033290
4	44896411	45132831	MAR,PIE,PRI	45068301	45111226	ENSBTAG00000015753
4	47794574	48069816	PIE,PRI	47453721	48033798	ENSBTAG00000000189
4	63823204	63995738	MAR,PIE	63854836	63890895	ENSBTAG00000015105
4	99054351	99134956	MAR,PIE	99084646	99137691	ENSBTAG00000014543
4	118183822	118243171	MAR,PRI	118184860	118224078	ENSBTAG00000004540
4	118183822	118243171	MAR,PRI	118228781	118242035	ENSBTAG00000006232
5	39837554	39943546	PIE,PRI	39873608	39885034	ENSBTAG00000020938
5	39837554	39943546	PIE,PRI	39903627	39931691	ENSBTAG00000021105
5	39837554	39943546	PIE,PRI	39935190	39952391	ENSBTAG00000004718
5	64833595	64903236	PIE,PRI	64839220	64869766	ENSBTAG00000016415
5	94578773	94754417	MAR,PIE	94658680	94834187	ENSBTAG00000019294
5	111966636	112095207	MAR,PIE	112012230	112014427	ENSBTAG00000007553
5	111966636	112095207	MAR,PIE	112036142	112042285	ENSBTAG00000026522
5	118077438	118185119	MAR,PRI	118080113	118081717	ENSBTAG00000012503
5	118077438	118185119	MAR,PRI	118108440	118114896	ENSBTAG00000017439
5	118077438	118185119	MAR,PRI	118118330	118120421	ENSBTAG00000017462
5	118077438	118185119	MAR,PRI	118123029	118126657	ENSBTAG00000017463
6	19484683	19635120	PIE,PRI	19591210	19721448	ENSBTAG00000012969
6	37704776	38420475	MAR,PIE	37700386	37711759	ENSBTAG00000007568
6	37704776	38420475	MAR,PIE	37961794	37987164	ENSBTAG00000005989
6	37704776	38420475	MAR,PIE	37990191	37996015	ENSBTAG00000019441
6	37704776	38420475	MAR,PIE	38001547	38059383	ENSBTAG00000005932
6	37704776	38420475	MAR,PIE	38153047	38199149	ENSBTAG00000021582
6	37704776	38420475	MAR,PIE	38231086	38327423	ENSBTAG00000021584
6	46232009	46340972	PIE,PRI	46222839	46272765	ENSBTAG00000007240
6	46232009	46340972	PIE,PRI	46279716	46312880	ENSBTAG00000000646
6	46429904	46522537	MAR,PRI	46496138	46521367	ENSBTAG00000001545
6	68624366	68821617	MAR,PRI	68631772	68793319	ENSBTAG00000000473
6	68624366	68821617	MAR,PRI	68797327	69054600	ENSBTAG00000002199
7	11766690	12329978	MAR,PIE	11788833	11792427	ENSBTAG00000035398
7	11766690	12329978	MAR,PIE	11804896	11807110	ENSBTAG00000023623
7	11766690	12329978	MAR,PIE	11811748	11816169	ENSBTAG00000022640
7	11766690	12329978	MAR,PIE	11863716	11866435	ENSBTAG00000038714
7	11766690	12329978	MAR,PIE	11873709	11875139	ENSBTAG00000039596
7	11766690	12329978	MAR,PIE	11976789	11989610	ENSBTAG00000016077
7	11766690	12329978	MAR,PIE	12001638	12003207	ENSBTAG00000038510
7	11766690	12329978	MAR,PIE	12015632	12016564	ENSBTAG00000035396
7	11766690	12329978	MAR,PIE	12065623	12068245	ENSBTAG00000038297
7	11766690	12329978	MAR,PIE	12131831	12139785	ENSBTAG00000035395
7	11766690	12329978	MAR,PIE	12221238	12224068	ENSBTAG00000000018
7	11766690	12329978	MAR,PIE	12224964	12226656	ENSBTAG00000039495
7	11766690	12329978	MAR,PIE	12237541	12238870	ENSBTAG00000038721
7	11766690	12329978	MAR,PIE	12254688	12256365	ENSBTAG00000017912
7	11766690	12329978	MAR,PIE	12306368	12307541	ENSBTAG00000004369
7	42604465	42765270	PIE,PRI	42162367	42826975	ENSBTAG00000030839
7	42604465	42765270	PIE,PRI	42603241	42607692	ENSBTAG00000020776
7	42604465	42765270	PIE,PRI	42612892	42615011	ENSBTAG00000020778
7	42604465	42765270	PIE,PRI	42616535	42655194	ENSBTAG00000020780
7	42604465	42765270	PIE,PRI	42680176	42695548	ENSBTAG00000011639
7	42604465	42765270	PIE,PRI	42697146	42704935	ENSBTAG00000025233
7	42604465	42765270	PIE,PRI	42707782	42709954	ENSBTAG00000000550
7	42604465	42765270	PIE,PRI	42714429	42720517	ENSBTAG00000012172
7	42604465	42765270	PIE,PRI	42731969	42736657	ENSBTAG00000007480
7	42604465	42765270	PIE,PRI	42747082	42761323	ENSBTAG00000038221
7	58666782	59277389	PIE,PRI	58439532	58717695	ENSBTAG00000033759
7	58666782	59277389	PIE,PRI	58707171	58711013	ENSBTAG00000044183
7	58666782	59277389	PIE,PRI	59240659	59296665	ENSBTAG00000020303
8	41794681	41954330	PIE,PRI	41888077	41953993	ENSBTAG00000018667
8	106207580	106259902	PIE,PRI	106180269	106210498	ENSBTAG00000011027
8	107599212	107959587	PIE,PRI	107724673	107733055	ENSBTAG00000005115
8	107599212	107959587	PIE,PRI	107735077	107792805	ENSBTAG00000005116
8	107599212	107959587	PIE,PRI	107792484	107826698	ENSBTAG00000021678
8	107599212	107959587	PIE,PRI	107828122	107839281	ENSBTAG00000014430
8	107599212	107959587	PIE,PRI	107839417	107860136	ENSBTAG00000004571
8	107599212	107959587	PIE,PRI	107865156	107868402	ENSBTAG00000004572
8	107599212	107959587	PIE,PRI	107893667	107916963	ENSBTAG00000005884
8	107599212	107959587	PIE,PRI	107936993	107948428	ENSBTAG00000044155
8	107599212	107959587	PIE,PRI	107950762	107953889	ENSBTAG00000000250
8	109388908	109445777	PIE,PRI	109413522	109442646	ENSBTAG00000025782
9	52410198	52588470	PIE,PRI	52430698	52456490	ENSBTAG00000015744
9	52410198	52588470	PIE,PRI	52461137	52464676	ENSBTAG00000038931
9	52410198	52588470	PIE,PRI	52473905	52523843	ENSBTAG00000018528
9	52410198	52588470	PIE,PRI	52532997	52559577	ENSBTAG00000019730
9	52410198	52588470	PIE,PRI	52563983	52587637	ENSBTAG00000019729
9	90796432	91011840	MAR,PIE	90775741	90811387	ENSBTAG00000015935
10	45776466	45878246	PIE,PRI	45749831	45924269	ENSBTAG00000015808
10	60520416	60756095	MAR,PIE	60596474	60598841	ENSBTAG00000010472
10	60520416	60756095	MAR,PIE	60633549	60861548	ENSBTAG00000013616
11	22774051	22874490	PIE,PRI	22772508	22954092	ENSBTAG00000016442
12	41640972	42177433	PIE,PRI	41960931	41961597	ENSBTAG00000032979
13	48356628	48493759	MAR,PIE	48346638	48357172	ENSBTAG00000001314
13	48356628	48493759	MAR,PIE	48360375	48403050	ENSBTAG00000014623
13	48356628	48493759	MAR,PIE	48423439	48446511	ENSBTAG00000000065
13	48356628	48493759	MAR,PIE	48449752	48464987	ENSBTAG00000000066
13	48356628	48493759	MAR,PIE	48489167	48536904	ENSBTAG00000020465
13	66822708	66922615	MAR,PIE	66821908	66823498	ENSBTAG00000022562
13	66822708	66922615	MAR,PIE	66829255	66857778	ENSBTAG00000000528
13	66822708	66922615	MAR,PIE	66916242	66935164	ENSBTAG00000008938
14	236533	281533	MAR,PRI	199404	410175	ENSBTAG00000010276
14	236533	281533	MAR,PRI	239960	241362	ENSBTAG00000004761
14	236533	281533	MAR,PRI	242267	249028	ENSBTAG00000007753
14	236533	281533	MAR,PRI	249444	251054	ENSBTAG00000035254
14	236533	281533	MAR,PRI	251800	263515	ENSBTAG00000007752
14	236533	281533	MAR,PRI	266557	277561	ENSBTAG00000007749
14	236533	281533	MAR,PRI	278704	282593	ENSBTAG00000026320
14	21237728	21540830	MAR,PRI	21286022	21314094	ENSBTAG00000000878
14	61543945	61618240	MAR,PIE	61615845	61648196	ENSBTAG00000000236
15	55887420	55971210	PIE,PRI	55827655	56160380	ENSBTAG00000017218
15	63525959	63631263	PIE,PRI	63606817	63660698	ENSBTAG00000014884
16	27691034	27774583	PIE,PRI	27726455	27730079	ENSBTAG00000011508
16	27691034	27774583	PIE,PRI	27747718	27748334	ENSBTAG00000021109
16	27691034	27774583	PIE,PRI	27767975	27863845	ENSBTAG00000000511
16	33615367	33805393	MAR,PRI	33706564	33742976	ENSBTAG00000021211
16	52731193	53012500	MAR,PIE,PRI	53004875	53014713	ENSBTAG00000027809
16	53554012	53737751	PIE,PRI	53587791	53745095	ENSBTAG00000024482
17	16296186	16487852	PIE,PRI	16469479	16807592	ENSBTAG00000014111
17	57076473	57246391	MAR,PRI	57057294	57077825	ENSBTAG00000016675
17	57076473	57246391	MAR,PRI	57091788	57102599	ENSBTAG00000005345
17	57076473	57246391	MAR,PRI	57106082	57125514	ENSBTAG00000005347
17	57076473	57246391	MAR,PRI	57126129	57133333	ENSBTAG00000022067
17	57076473	57246391	MAR,PRI	57134631	57141824	ENSBTAG00000008417
17	57076473	57246391	MAR,PRI	57142229	57170795	ENSBTAG00000018330
17	57076473	57246391	MAR,PRI	57176290	57217805	ENSBTAG00000018332
17	57076473	57246391	MAR,PRI	57242058	57269527	ENSBTAG00000009208
18	34401348	34450214	PIE,PRI	34393056	34403782	ENSBTAG00000006417
18	34401348	34450214	PIE,PRI	34404501	34405815	ENSBTAG00000038287
18	34401348	34450214	PIE,PRI	34420609	34433628	ENSBTAG00000018037
18	34401348	34450214	PIE,PRI	34435616	34437513	ENSBTAG00000038588
18	34401348	34450214	PIE,PRI	34439823	34442367	ENSBTAG00000018040
18	34401348	34450214	PIE,PRI	34443831	34447072	ENSBTAG00000018043
18	34401348	34450214	PIE,PRI	34447530	34469067	ENSBTAG00000018045
18	52235553	52396289	MAR,PRI	52232548	52250925	ENSBTAG00000015313
18	52235553	52396289	MAR,PRI	52265670	52269985	ENSBTAG00000037983
18	52235553	52396289	MAR,PRI	52305657	52314684	ENSBTAG00000009493
18	52235553	52396289	MAR,PRI	52326672	52342318	ENSBTAG00000009494
18	52235553	52396289	MAR,PRI	52348445	52359755	ENSBTAG00000009495
18	52235553	52396289	MAR,PRI	52367472	52472640	ENSBTAG00000015318
18	62533851	62699375	PIE,PRI	62485174	62650895	ENSBTAG00000021157
18	62533851	62699375	PIE,PRI	62551296	62558601	ENSBTAG00000022813
18	62533851	62699375	PIE,PRI	62558732	62612735	ENSBTAG00000015226
18	62533851	62699375	PIE,PRI	62617700	62627855	ENSBTAG00000003644
18	62533851	62699375	PIE,PRI	62651835	62653745	ENSBTAG00000012189
18	62533851	62699375	PIE,PRI	62659093	62673879	ENSBTAG00000040559
18	62533851	62699375	PIE,PRI	62674735	62681325	ENSBTAG00000002522
18	62533851	62699375	PIE,PRI	62683844	62690098	ENSBTAG00000002515
18	62533851	62699375	PIE,PRI	62691478	62695243	ENSBTAG00000006424
18	62533851	62699375	PIE,PRI	62696849	62707804	ENSBTAG00000006419
19	26280044	26353559	MAR,PIE	26335571	26365252	ENSBTAG00000020433
19	52792369	52835792	MAR,PIE	52791307	52825279	ENSBTAG00000016776
20	25295736	25443483	PIE,PRI	25237058	25340217	ENSBTAG00000010526
20	25295736	25443483	PIE,PRI	25340167	25432189	ENSBTAG00000010518
20	25295736	25443483	PIE,PRI	25432452	25479398	ENSBTAG00000010510
20	49325672	49510402	MAR,PRI	49379382	49517720	ENSBTAG00000018234
21	33037029	33267181	MAR,PIE,PRI	33124024	33127981	ENSBTAG00000019506
21	33037029	33267181	MAR,PIE,PRI	33180024	33195773	ENSBTAG00000012219
21	33037029	33267181	MAR,PIE,PRI	33212056	33220289	ENSBTAG00000012206
21	33037029	33267181	MAR,PIE,PRI	33246352	33247426	ENSBTAG00000012199
21	33037029	33267181	MAR,PIE,PRI	33266009	33283248	ENSBTAG00000021293
22	33198028	33318355	PIE,PRI	33177248	33198710	ENSBTAG00000021506
22	33198028	33318355	PIE,PRI	33207512	33232457	ENSBTAG00000015556
22	33198028	33318355	PIE,PRI	33234936	33265303	ENSBTAG00000015554
22	33198028	33318355	PIE,PRI	33275865	33316223	ENSBTAG00000022681
22	58055259	58127887	MAR,PRI	58064047	58139829	ENSBTAG00000004514
22	58677333	59048896	MAR,PRI	58696111	58735263	ENSBTAG00000031115
22	58677333	59048896	MAR,PRI	58750232	58768533	ENSBTAG00000013725
22	58677333	59048896	MAR,PRI	58776707	58859070	ENSBTAG00000013723
22	58677333	59048896	MAR,PRI	58866065	58975608	ENSBTAG00000013716
22	58677333	59048896	MAR,PRI	58987167	59097924	ENSBTAG00000006789
23	11896039	11964460	MAR,PIE	11878468	11910222	ENSBTAG00000005888
24	31390052	31627031	MAR,PRI	31254116	31532042	ENSBTAG00000014259
24	31390052	31627031	MAR,PRI	31596249	31702003	ENSBTAG00000004257
24	47027278	47192184	PIE,PRI	47125434	47130835	ENSBTAG00000016620
24	47027278	47192184	PIE,PRI	47143793	47271070	ENSBTAG00000012067
25	40999191	41108924	MAR,PRI	40973287	41023051	ENSBTAG00000030690
25	40999191	41108924	MAR,PRI	41025812	41031710	ENSBTAG00000012197
25	40999191	41108924	MAR,PRI	41051243	41104018	ENSBTAG00000019310
26	6930049	7057528	MAR,PIE	7003644	7006064	ENSBTAG00000014218
26	6930049	7057528	MAR,PIE	7055622	7228757	ENSBTAG00000018404
26	42802841	42943733	PIE,PRI	42820954	42873331	ENSBTAG00000004636
26	42802841	42943733	PIE,PRI	42899628	42956466	ENSBTAG00000008389
26	44129543	44210365	MAR,PRI	44122329	44148265	ENSBTAG00000031955
26	44129543	44210365	MAR,PRI	44200036	44383956	ENSBTAG00000018941
26	44321380	44399074	MAR,PRI	44200036	44383956	ENSBTAG00000018941
27	18867588	19010999	MAR,PRI	18968354	18969242	ENSBTAG00000044139
27	23013799	23444452	MAR,PRI	23118191	23118766	ENSBTAG00000022767
27	23013799	23444452	MAR,PRI	23233106	23364605	ENSBTAG00000009191
28	39083946	39177410	PIE,PRI	39051434	39168415	ENSBTAG00000017611
29	44033657	44193317	MAR,PIE	44023393	44037342	ENSBTAG00000003073
29	44033657	44193317	MAR,PIE	44082907	44084139	ENSBTAG00000012959
29	44033657	44193317	MAR,PIE	44085254	44087020	ENSBTAG00000032505
29	44033657	44193317	MAR,PIE	44092683	44100019	ENSBTAG00000003967
29	44033657	44193317	MAR,PIE	44100892	44262375	ENSBTAG00000017181
