# Supplementary material for: Relative extended haplotype homozygosity signals across breeds reveal dairy and beef specific signatures of selection
Source: Genet Sel Evol. 2015 Apr 2;47(1):25. doi: 10.1186/s12711-015-0113-9 (PMC4383072; doi:10.1186/s12711-015-0113-9)
Supplement: Additional file 2: Table S1. — Significant core haplotypes and genes shared between dairy and beef cattle breeds. Significant core haplotypes (p-value ≤ 0.05; haplotype frequency ≥ 0.25) shared among dairy and beef cattle breeds and the relative genes that intersect with the core haplotypes. The file is a .xls document that includes four sheets. The first two sheets show the significant core haplotypes for dairy and beef cattle breeds and the other two sheets show genes intersecting with the significant core haplotypes for dairy and beef cattle breeds. [file 12711_2015_113_MOESM2_ESM.xls]

## Sheet: Sheet1
Dairy Cattle breeds
Ingenuity Canonical Pathways	-log(p-value)	Ratio	Molecules
Purine Metabolism	2.6	0.0199	AK5,GUCY2C,DCK,PDE3B,POLN,GUCY1A2,POLRMT,VPS4B
Endothelin-1 Signaling	2.1	0.027	NAPEPLD,GUCY2C,SHC2,GUCY1A2,ECE1
Bladder Cancer Signaling	1.65	0.033	THBS1,RPS6KA5,FGF22
Nitric Oxide Signaling in the Cardiovascular System	1.64	0.03	GUCY2C,PDE3B,GUCY1A2
Inhibition of Angiogenesis by TSP1	1.54	0.0513	THBS1,GUCY1A2
mTOR Signaling	1.35	0.0191	NAPEPLD,EIF4A3,EIF4G3,RPS6KA5
Beef Cattle breeds
Ephrin Receptor Signaling	2.7	0.0302	EFNA2,RAF1,SRC,EPHA10,ARPC3,ATF4
Estrogen Receptor Signaling	2.58	0.0368	TAF4B,RAF1,SRC,CCNC,POLR2E
Protein Kinase A Signaling	1.96	0.021	RAF1,ANAPC4,CDC26 (includes EG:246184),YWHAZ,TNNI3,ATF4,ANAPC7
ERK5 Signaling	1.93	0.0469	SRC,YWHAZ,ATF4
Mitotic Roles of Polo-Like Kinase	1.88	0.0435	ANAPC4,CDC26 (includes EG:246184),ANAPC7
Melanocyte Development and Pigmentation Signaling	1.56	0.0326	RAF1,SRC,ATF4
Role of Macrophages, Fibroblasts and Endothelial Cells in Rheumatoid Arthritis	1.54	0.018	RAF1,SRC,DKK2,ATF4,DKK1,IRAK4
Phospholipid Degradation	1.42	0.0288	PPAP2A,LCAT,TMEM86B
Role of IL-17F in Allergic Inflammatory Airway Diseases	1.39	0.0435	RAF1,ATF4
